# Supplementary material for: The Cradle-to-Cradle Life Cycle Assessment of Polyethylene terephthalate: Environmental Perspective
Source: Molecules. 2022 Feb 28;27(5):1599. doi: 10.3390/molecules27051599 (PMC8911646; doi:10.3390/molecules27051599)
Supplement: Supplementary file 1 [file molecules-27-01599-s001.zip]

Archive with 1 entries (1 files):
- molecules-1608745-supplementary.pdf
